# Supplementary material for: SmallTalk: a novel small‐sized fusion tag for peptide expression and purification
Source: FEBS Open Bio. 2025 Nov 11;16(3):461–73. doi: 10.1002/2211-5463.70147 (PMC12955753; doi:10.1002/2211-5463.70147)
Supplement: Supplementary file 1 — Fig. S1. Growth inhibition of Staphylococcus aureus by SmallTalk‐Bin1b. Fig. S2. Growth inhibition of Staphylococcus aureus by SmbP‐Bin1b. Fig. S3. Growth inhibition of Escherichia coli by SmallTalk‐Bin1b. Fig. S4. Growth inhibition of Escherichia coli by SmbP‐Bin1b. Fig. S5. Growth inhibition of Klebsiella pneumoniae by SmallTalk‐Bin1b. Fig. S6. Growth inhibition of Pseudomonas aeruginosa by SmallTalk‐Bin1b. [file FEB4-16-461-s001.zip]

Archive with 2 entries (2 files):
- feb470147-sup-0001-Figures.pdf
- Supporting information.docx
